# Supplementary material for: Implementation of the World Health Organization Minimum Dataset for Emergency Medical Teams to Create Disaster Profiles for the Indonesian SATUSEHAT Platform Using Fast Healthcare Interoperability Resources: Development and Validation Study
Source: JMIR Med Inform. 2024 Aug 28;12:e59651. doi: 10.2196/59651 (PMC11373372; doi:10.2196/59651)
Supplement: Multimedia Appendix 1 [file medinform-v12-e59651-s001.xlsx]

## Sheet: Sheet1
Item			Definition	SNOMED-CT ID	Description
Health Events	Trauma	Major head/spine injury	﻿Any major trauma to the scalp, skull, brain and spinal cord requiring hospitalization and/or general anesthesia.	314662007	Major head injury
		Major torso injury	Any major trauma involving the chest and abdomen requiring hospitalization and/or general anesthesia.	48125009	Injury of trunk
		Major extremity injury	Any upper and lower extremity injures requiring hospitalization and/or spinal or general anesthesia.	N/A	-
		Moderate injury	Injury that can be treated as an outpatient requiring conscious sedation or regional anesthesia excluding spinal anesthesia.	N/A	-
		Minor injury	Injury that requires first aid and light dressing care with/without local anesthesia.	N/A	-
	Infectious disease	Acute respiratory infection	Fever and at least one of the following: Rhinitis, Cough, Redness of throat or eyes, Soreness of throat or Fever and fast breath (> 50 breaths/min* or >40 breaths/min**) with cough or difficulty breathing. * for infants aged 2 months to 1 year ** for children aged 1 to 5 years	195647007	Acutre respiratory infection
		Acute watery diarrhea	Acute diarrhea is defined as passage of three or more loose or watery stools in the past 24 hours with or without hydration. (WHO Recommended Surveillance Standard WHO/CDS/CSR/ISR/99.2)	409966000	Acute diarrhea
		Acute bloody diarrhea	Three or more loose stools in the past 24 hours with visible blood in the stool. (WHO Recommended Surveillance Standard WHO/CDS/CSR/ISR/99.2)	95545007	Bloody diarrhea
		Acute jaundice syndrome	Acute onset of jaundice and severe illness and absence of any known precipitating factors. (Communicable disease control in emergencies: A field manual. WHO. 2005)	44018007	Acute cholestatic jaundice syndrome
		Suspected measles	Any person with fever and maculopapular (non vesicular) generalized rash and one of the following: cough, runny nose (coryza) or red eyes (conjunctivitis) or any person in whom a clinician suspects measles. (Outbreak surveillance and response in humanitarian emergencies. WHO guidelines for EWARN implementation. WHO. 2012)	772152006	Measles suspected
		Suspected meningitis	Sudden onset of fever (>38.0 °C axillary) and one of the following: neck stiffness, altered consciousness, other meningeal sign or petechial / purpural rash. In children < 1 year, meningitis is suspected when fever is accompanied by a bulging fontanelle. (Communicable disease control in emergencies: A field manual. WHO. 2005)	773112003	Infective meningitis suspected
		Suspected tetanus	Adult; Either of the following signs 3-21 days following an injury or wound: trismus of the facial muscles, painful muscular contractions. Neonatal; Any neonate with normal ability to suck and cry during the first 2 days of life who, between day 3 and day 28, cannot suck normally, or any neonate who becomes stiff or has spasms or both. (Communicable disease control in emergencies: A field manual.…	772153001	Tetanus suspected
		Acute flaccid paralysis	Acute flaccid paralysis in a child aged < 15 years, including Guillain-Barre syndrome or any paralytic illness in a person of any age in whom poliomyelitis is suspected. (WHO Recommended Surveillance Standards WHO/CDS/CSR/ISR/99.2)	698293005	Acute flaccid paralysis
		Acute haemorrhagic fever	Acute onset of fever (duration of less than 3 weeks) and any two of the following: haemorrhagic or purpuric rash, vomiting with blood, cough with blood, blood in stools, epistaxis, other haemorrhagic symptoms. (WHO Recommended Surveillance Standards WHO/CDS/CSR/ISR/99.2)	N/A	-
		Fever of unknown origin	Fever (body temperature >38.5 ℃) for >48 hours and without other known etiology. (Communicable disease control in emergencies: A field manual WHO. 2005)	7520000	Pyrexia of uknown origin
	Additional		Additional are used for context dependent counting following guidelines from the EMTCC/MOH; e.g. for infectious diseases: Malaria / Dengue / TB / Leptospirosis / Rabies; e.g. for hazard: Drowning / Hazmat; e.g. for population: Chronic diseases for elderly etc.	N/A	-
	Emergency	Surgical emergency (non-trauma)	Non-trauma surgical emergencies. e.g.) Gastrointestinal perforation, appendicitis, strangulated ileus	N/A
		Medical emergency (Non-infectious)	Conditions that require urgent medical intervention. e.g.) Asthmatic attack, gastric bleeding, acute myocardial infarction, hypo glycaemia, pulmonary embolism, poisoning, snake bite	N/A
	Other key disease	Skin disease	Any problem related to the skin (excluding wound and burn) (e.g. Scabies)	95320005	Disorder of skin
		Acute mental health problem	Mental illness and psychological disorders requiring immediate treatment and/or psychologicl support.	413307004	Mental health problem
		Obstetric complications	Acute pregnancy related complications. e.g.) severe bleeding, eclampsia etc.	N/A	-
		Severe Acute Malnutrition (SAM)	A very low weight for height (below -3z scores of the median WHO growth standards), by visible severe wasting, or by the presence of nutritional oedema. In children aged 6-59 months, an mid-upper arm circumference less than 110 mm is also indicative of severe acute malnutrition. (Community-based management of severe acute malnutrition; A joint statement by the World Health Organization, the World…	29740003	Nutritional marasmus
		Other diagnosis, not specified above	Other diagnosis, not specified by the other MDS items of the health event.	N/A	-
Procedure & Outcome	Procedure	Major procedure	Procedures that usually require general anesthetics and hospitalization. e.g.) trauma laparotomy, external fixation, intubation with ventilation	N/A	-
		Limb amputation excluding digits	Upper or lower limb amputations, excluding toe and finger amputations.(EMTCC COORDINATION HANDBOOK. WHO. 2015)	400053006	Amputation of limb
		Minor surgical procedure	Surgical procedure acceptably performed with local anesthesia, no hospitalization. e.g.) Skin incision	N/A	Categorical definition
		Normal Vaginal Delivery (NVD)	Normal vaginal delivery	289259007	Vaginal delivery
		Caesarean section	Delivery by caesarean section	11466000	Caesarean section
		Obstetric others	Other obstretics procedure. e.g.) Dilatation and Curettage, ectopic pregnancy, etc.	N/A	-
	Outcome	Discharge without medical follow-up	Patients who do not require medical follow up.	58000006	Patient discharge
		Discharge with medical follow-up	Patients who require medical follow up by your EMT.	1157303009	Requires follow-up
		Discharge against medical advice	Patients who left EMT against medical advice.	185330002	Patient walked out
		Referral	Patients who is referred with a referral letter to other EMTs or national medical facilities.	3457005	Patient referral
		Admission	Patients who have been admitted to the in-patient ward excluding those temporally observed in the emergency department.	305342007	Admission to ward
		Dead on arrival	Patients who upon the arrival is declared to be clinically dead by the treating doctor, and for whom no clinical intervention is commenced.	63238001	Dead on arrival at hospital
		Death within facility	Death of a patient that occurred after arrival and/or medical treatment commenced in the EMT facility.	371828006	Patient deceased during stay
		Requiring long term rehabilitation	Patients requiring long term rehabilitation services beyond those rehabilitation services available within EMT.	N/A	-
Context	Relation	Directly related to event	Patient visit with injury or illness directly caused by an emergency event (sudden onset of disaster, outbreak, conflict etc.)	N/A	-
		Indirectly related to event	Patient visit with injury or illness caused or worsened by situational change after an emergency event. e.g.) Environmental exposure; ARI/diarrhea/skin disease, injury by debris during clean-up, or patient who lost access to regular physician or essential medication due to disaster.	N/A	-
		Not related to event	Patient visit with health problem not directly/indirectly related to the emergency event. e.g.) Non communicable diseases (NCD) without acute exacerbation or essential medication loss, cancer, appendicitis etc.	N/A	-
	Protection	Vulnerable child	Vulnerable child under the age of 18 and currently at risk of lacking adequate care and protection and/or are in urgent need of protection from abuse, neglect, exploitation or violence. e.g.) child separated from both parents and other relatives (Global Protection Cluster)	138198004	Child at increased risk of adverse outcome
		Vulnerable adult	Vulnerable adult with functional, physical, or mental inability to care for self and are in urgent need of protection from abuse, neglect, exploitation or violence. e.g.) Elderly / handicapped requiring caretaker. Who is or may be in need of community care services by reason of mental or other disability, age or illness; and who is or may be unable to take care of him or herself, or unable to pro…	417430008	Vulnerable adult
		Sexual Gender Based Violence (SGBV)	Any act that is perpetrated against a person’s will and is based on gender norms and unequal power relationships. It encompasses threats of violence and coercion. It can be physical, emotional, psychological, or sexual in nature, and can take the form of a denial of resources or access to services. (UNHCR) http://www.unhcr.org/sexual-and-gender-based-violence.html	N/A	-
		Violence (non-SGBV)	The intentional use of physical force or power, threatened or actual, against oneself, another person, or against a group or community, that either results in or has a high likelihood of resulting in injury, death, psychological harm, maldevelopment, or deprivation. (WHO Violence Prevention Alliance)	N/A	-
